# Supplementary material for: High Glycolytic Activity Enhances Stem Cell Reprogramming of Fahd1-KO Mouse Embryonic Fibroblasts
Source: Cells. 2021 Aug 10;10(8):2040. doi: 10.3390/cells10082040 (PMC8392800; doi:10.3390/cells10082040)
Supplement: Supplementary file 1 [file cells-10-02040-s001.zip]

Archive with 1 entries (1 files):
- cells-1307942-supplementary.pdf
